# Supplementary material for: Longevity Humans Have Youthful Erythrocyte Function and Metabolic Signatures
Source: Aging Cell. 2025 Feb 9;24(5):e14482. doi: 10.1111/acel.14482 (PMC12074018; doi:10.1111/acel.14482)
Supplement: Supplementary file 1 — Figure S1. Sexual difference of erythrocyte function in age groups and other clinical variables comparisons between groups. a, Comparison of P50 between females and males in different age groups. b, Boxplots for comparing clinical variables between groups. HCT, hematocrit; MCV, mean corpuscular volume; MCH, mean corpuscular hemoglobin; MCHC, mean corpuscular hemoglobin concentration; N, neutrophil; AST, aspartate aminotransferase; TPA, total serum protein; ALB, albumin; GLOB, globulin; AGR, albumin–globulin ratio; TBil, total bilirubin; DBil, direct bilirubin; TBA, total bile acid; eGFR, estimated glomerular filtration rate; TG, triglyceride; TC, total cholesterol; BMI, body mass index; SBP, systolic blood pressure; DBP, diastolic blood pressure. Data are mean ± s.d. ****p < 0.0001, ***p < 0.001, **p < 0.01, *p < 0.05; Kruskal–Wallis with Dunn’s test; ns, not significant. Figure S2. Erythrocyte metabolomics analysis and the aging signatures. a, Chemical composition of erythrocyte metabolites using the super class from HMDB database. b, Principal component analysis (PCA) of the erythrocyte metabolome of 730 participants and corresponding Quality Control samples (QC, labeled orange). QC samples are highly clustered, demonstrating low technical variance and high metabolomic reliability, SERRF correction method for batch correction. c, The partial least squares discriminant analysis (PLSDA) plot between different age groups. d‐e, Changes in the relative abundance of erythrocyte metabolites between the longevity, elderly, middle‐aged, and young groups according to aging signatures of differential abundance. The aging signatures included taxa whose abundance was increased or decreased with age. f, Flowchart illustrating the construction of a machine learning model based on erythrocyte longevity and youth‐like metabolites. g, PLSDA plot showing the metabolic differences in erythrocytes between the high P50 and low P50 subgroups within the longevity group. h, Volcano plot d [file ACEL-24-e14482-s001.zip]

Archive with 2 entries (2 files):
- Supplementary materials revised.pdf
- Legends.docx
